# Supplementary material for: Phase II Trial of Sipuleucel-T and Stereotactic Ablative Body Radiation for Patients with Metastatic Castrate-Resistant Prostate Cancer
Source: Biomedicines. 2022 Jun 15;10(6):1419. doi: 10.3390/biomedicines10061419 (PMC9220346; doi:10.3390/biomedicines10061419)
Supplement: Supplementary file 1 [file biomedicines-10-01419-s001.zip]

Archive with 1 entries (1 files):
- biomedicines-1758405-supplementary.pdf
